# Supplementary material for: The Microbiome of the Reef Macroalga Sargassum ilicifolium in Singapore
Source: Microorganisms. 2021 Apr 22;9(5):898. doi: 10.3390/microorganisms9050898 (PMC8145558; doi:10.3390/microorganisms9050898)
Supplement: Supplementary file 1 [file microorganisms-09-00898-s001.zip]

Archive with 1 entries (1 files):
- microorganisms-1110013-supplementary.xlsx
