# Supplementary material for: The Microbiome of the Reef Macroalga Sargassum ilicifolium in Singapore
Source: Microorganisms. 2021 Apr 22;9(5):898. doi: 10.3390/microorganisms9050898 (PMC8145558; doi:10.3390/microorganisms9050898)
Supplement: Supplementary file 1 [file microorganisms-09-00898-s001.zip › microorganisms-1110013-supplementary.xlsx]

## Sheet: SI Fig 1
SI Fig 1 Rarefaction curves indicating sufficient sequencing depth was achieved to recover ASV diversity in each sample

## Sheet: SI Fig 2
SI Fig 2 Stacked bar plots of relative microbial abundance at the level of Class

## Sheet: SI Fig 3
SI Fig 3 Stacked bar plots of relative microbial abundance at the level of Order

## Sheet: SI Fig 4
SI Fig 4 Stacked bar plots of relative microbial abundance at the level of Family

## Sheet: SI Fig 5
SI Fig 5 Plots of Shannon diversity by structure. The holdfast is significantly different from the leaf and vesicle (P < 0.01 in both cases). Leaves and vesicles are not significantly different (P > 0.05) (Mann Whitney U-Test)

## Sheet: SI Fig 6
SI Fig 6 Plots of Shannon diversity by sampled location. There are no significnat differences between Islands, in all pairwise comparison P > 0.05 (Mann Whitney U-Test)

## Sheet: SI Fig 7
SI Fig 7 PCA (a) and loadings plot (b) of predicted metabolic phenotypes. Ellipses show 95% confidence intervals.

## Sheet: SI Table 1
SI Table 1 Sequencing summary statistics after filtering and quality control. See https://benjjneb.github.io/dada2/tutorial.html for a complete description of parameters, specifically the track reads through pipeline section.
Sample	input	filtered	% loss after removing Chloroplast, Mt Sequences and those not present in at least 5% of samples	denoisedF	denoisedR	merged	total number of sequences used in analysis
TPT_Ves_08	56159	43616	22.3348	43491	43297	42168	42013
TPT_Ves_07	92904	81771	11.9833	81545	81516	77644	76969
TPT_Ves_06	44449	38199	14.0611	38005	37989	37029	36989
TPT_Ves_05	67291	61415	8.73222	61227	61271	58173	57873
TPT_Ves_04	50132	38964	22.2772	38764	38431	36810	36693
TPT_Ves_03	83061	74061	10.8354	73782	73787	70114	68613
TPT_Ves_02	55894	49260	11.8689	49051	48696	47290	46969
TPT_Ves_01	82940	73069	11.9014	72953	72954	71235	70462
TPT_Leaf_08	81208	67089	17.3862	66662	66572	61253	60278
TPT_Leaf_07	77373	67964	12.1606	67175	67307	61158	59671
TPT_Leaf_06	63688	52732	17.2026	52616	52565	50820	50450
TPT_Leaf_05	70550	59258	16.0057	58744	58758	55641	55509
TPT_Leaf_04	91554	73517	19.7009	72946	72912	65766	64654
TPT_Leaf_03	58973	51586	12.5261	51201	51135	48851	48115
TPT_Leaf_02	79489	72258	9.09686	71666	71849	66628	64771
TPT_Leaf_01	77662	66095	14.894	65830	65787	61169	60769
TPT_HF_08	89060	69922	21.4889	68737	68765	65330	62502
TPT_HF_07	109561	70181	35.9434	67235	66822	55893	54628
TPT_HF_06	85573	77155	9.83722	76387	76563	72749	71569
TPT_HF_05	69688	59907	14.0354	59122	59285	57467	55300
TPT_HF_04	62814	51012	18.7888	50254	50271	46757	46156
TPT_HF_03	89183	76170	14.5913	72741	74342	63800	62902
TPT_HF_02	76651	53894	29.6891	52644	52401	46600	46195
TPT_HF_01	99490	78954	20.6413	77514	77658	70297	68442
TPL_Ves_08	77286	60035	22.321	59821	59655	56148	56025
TPL_Ves_07	70288	63229	10.043	63126	63169	60253	60181
TPL_Ves_06	62947	52411	16.7379	52393	52372	51176	51132
TPL_Ves_05	63470	48994	22.8076	48930	48933	47450	47364
TPL_Ves_04	70100	60940	13.067	60902	60900	56049	55874
TPL_Ves_03	57495	52445	8.78337	52405	52404	49055	48858
TPL_Ves_02	85651	73743	13.9029	73573	73571	69299	68411
TPL_Ves_01	65106	57068	12.346	56981	56986	54090	53768
TPL_Leaf_08	98119	61699	37.1182	61161	60641	56613	56105
TPL_Leaf_07	73684	59903	18.7028	59294	59183	55056	54548
TPL_Leaf_06	77376	67648	12.5724	66960	66957	61812	61518
TPL_Leaf_05	57315	51843	9.54724	51746	51686	48781	48649
TPL_Leaf_04	86235	70956	17.7179	70703	70691	67595	67105
TPL_Leaf_03	65717	59177	9.95176	59130	59074	55695	55439
TPL_Leaf_02	71895	65064	9.50136	64832	64859	60577	59595
TPL_Leaf_01	50692	42799	15.5705	42674	42707	41881	41680
TPL_HF_08	114222	98731	13.5622	98623	98657	95436	94018
TPL_HF_07	76670	60368	21.2626	60321	60337	59262	59034
TPL_HF_06	89702	71269	20.5492	71083	71084	69139	68289
TPL_HF_05	87948	76226	13.3283	75973	75963	72527	71511
TPL_HF_04	98627	81596	17.2681	80435	80536	74771	73817
TPL_HF_03	156824	129502	17.4221	127310	127996	117747	115359
TPL_HF_02	96059	80695	15.9943	78638	79264	73228	71967
TPL_HF_01	78514	67471	14.065	67083	67101	63774	62637
StJohn_Ves_08	67812	55228	18.5572	54978	54915	52975	52414
StJohn_Ves_07	59089	47225	20.0782	47042	46918	45470	45272
StJohn_Ves_06	54654	46645	14.654	46118	46180	43630	42951
StJohn_Ves_05	64391	56527	12.2129	56237	56156	53469	53236
StJohn_Ves_04	51603	44560	13.6484	44384	44458	42124	41369
StJohn_Ves_03	74830	59139	20.9689	58995	58841	57052	56828
StJohn_Ves_02	65708	58838	10.4553	58763	58726	56797	56483
StJohn_Ves_01	70759	61480	13.1135	61326	61224	57985	57099
StJohn_Leaf_08	67317	56961	15.3839	56161	56280	52270	51509
StJohn_Leaf_07	56607	47471	16.1393	47351	47247	45854	45676
StJohn_Leaf_06	62606	52439	16.2397	51926	51530	48304	46954
StJohn_Leaf_05	63898	55391	13.3134	54461	54517	51274	50506
StJohn_Leaf_04	52323	43940	16.0216	43404	43470	40440	39489
StJohn_Leaf_03	88238	69272	21.4941	68465	68412	63766	62466
StJohn_Leaf_02	65372	48155	26.337	47881	47685	46080	45723
StJohn_Leaf_01	63955	54862	14.2178	54452	54446	51195	50082
StJohn_HF_08	80155	59993	25.1538	58974	58670	53814	53063
StJohn_HF_07	67207	54773	18.501	53780	53960	50013	48127
StJohn_HF_06	85632	65462	23.5543	63084	63536	56029	55269
StJohn_HF_05	70478	51762	26.5558	49759	49861	42482	41937
StJohn_HF_04	93212	81952	12.08	81666	81732	78727	77328
StJohn_HF_03	88387	76204	13.7837	74435	74634	68122	66718
StJohn_HF_02	60002	54406	9.32636	54189	54222	52149	51578
StJohn_HF_01	87322	73495	15.8345	71271	72013	64863	63793
Sis_Ves_08	71975	66096	8.16811	66069	66049	63359	63101
Sis_Ves_07	66300	59222	10.6757	59201	59187	56251	56025
Sis_Ves_06	129219	111552	13.6721	111307	111231	106133	105333
Sis_Ves_05	83245	75011	9.89128	74988	74991	71636	71429
Sis_Ves_04	80081	67422	15.8077	67395	67388	66446	66355
Sis_Ves_03	86052	75611	12.1334	75380	75304	71437	71186
Sis_Ves_02	109121	94909	13.0241	94845	94842	91029	90651
Sis_Ves_01	77296	68613	11.2334	68570	68565	65561	65216
Sis_Leaf_08	90673	80195	11.5558	80093	80068	74884	74550
Sis_Leaf_07	79484	66518	16.3127	66236	66016	62543	62313
Sis_Leaf_06	75158	63952	14.9099	63623	63568	61075	60779
Sis_Leaf_05	78601	67780	13.767	67537	67381	63707	63425
Sis_Leaf_04	98232	84786	13.688	84517	84506	79508	78937
Sis_Leaf_03	69746	59241	15.0618	59111	59089	56766	56566
Sis_Leaf_02	62620	51384	17.9431	50779	50635	47074	46983
Sis_Leaf_01	84734	73719	12.9995	73316	73261	68426	68154
Sis_HF_08	77001	66592	13.518	65946	66061	62211	61225
Sis_HF_07	68827	58665	14.7646	58251	58340	57268	52816
Sis_HF_06	68474	57830	15.5446	57386	57514	56333	51753
Sis_HF_05	61977	48825	21.2208	47515	47718	43147	41979
Sis_HF_04	63221	53451	15.4537	53072	52750	50939	50502
Sis_HF_03	83592	71132	14.9057	70233	70518	68153	66656
Sis_HF_02	70496	63260	10.2644	62062	62452	58421	56670
Sis_HF_01	64252	47564	25.9727	47475	47490	46317	46202
Sem_Ves_08	85502	66561	22.1527	66159	66030	62620	61832
Sem_Ves_07	66085	58857	10.9374	58629	58556	54076	53682
Sem_Ves_06	68415	60003	12.2955	59907	59471	57145	56762
Sem_Ves_05	87429	77415	11.4539	77329	77297	74567	73931
Sem_Ves_04	76146	68650	9.84425	68368	68432	63705	63027
Sem_Ves_03	74911	66266	11.5404	66092	66039	62512	62113
Sem_Ves_02	67291	59787	11.1516	59456	59015	56119	55815
Sem_Ves_01	86111	75438	12.3945	75183	75192	71157	69032
Sem_Leaf_08	63956	55023	13.9674	54851	54834	52012	51379
Sem_Leaf_07	69922	61133	12.5697	61062	61060	57471	57154
Sem_Leaf_06	53034	46747	11.8547	46220	46392	42735	42533
Sem_Leaf_05	96367	74058	23.15	73940	73805	71996	71638
Sem_Leaf_04	97573	85317	12.5609	85143	85211	80904	78578
Sem_Leaf_03	71066	62957	11.4105	62684	62647	58340	57818
Sem_Leaf_02	69288	62790	9.37825	62626	62621	59442	58702
Sem_Leaf_01	68052	60791	10.6698	60599	60534	57619	56275
Sem_HF_08	110780	87800	20.7438	84812	85584	73318	72749
Sem_HF_07	85554	73656	13.907	73280	73412	69119	68427
Sem_HF_06	55421	46677	15.7774	45711	45580	42000	41712
Sem_HF_05	99125	86013	13.2277	85599	85627	82586	81670
Sem_HF_04	105251	86557	17.7614	84645	84963	76245	75277
Sem_HF_03	105212	93105	11.5072	91778	92042	86722	85652
Sem_HF_02	84671	75613	10.6979	74697	74922	70480	69597
Sem_HF_01	88704	75144	15.2868	74577	74616	71810	70918
Kusu_Ves_08	67423	53339	20.889	53240	53162	50826	50722
Kusu_Ves_07	59939	50424	15.8745	50356	50374	49283	48415
Kusu_Ves_06	60203	51313	14.7667	51138	50739	47831	47485
Kusu_Ves_05	48639	41714	14.2375	41543	41531	39866	39301
Kusu_Ves_04	73777	64330	12.8048	64208	64215	61388	61090
Kusu_Ves_03	68329	60537	11.4036	60301	59935	57086	56849
Kusu_Ves_02	63837	52344	18.0037	52246	52271	50225	50156
Kusu_Ves_01	53129	39127	26.3547	39084	39090	38532	38452
Kusu_Leaf_08	84459	59858	29.1277	59214	59139	55005	54480
Kusu_Leaf_07	57157	49105	14.0875	48933	48819	45572	45436
Kusu_Leaf_06	59579	51084	14.2584	50814	50782	47682	47370
Kusu_Leaf_05	56807	49339	13.1463	49154	49125	47135	46858
Kusu_Leaf_04	118282	99251	16.0895	98080	98265	90354	88633
Kusu_Leaf_03	80007	67914	15.1149	67467	67346	63304	63068
Kusu_Leaf_02	77739	62720	19.3198	62175	62202	57409	57116
Kusu_Leaf_01	70098	60284	14.0004	59979	59990	55867	55499
Kusu_HF_08	66469	55026	17.2155	53961	54193	52033	48889
Kusu_HF_07	78912	59859	24.1446	58617	58809	54252	52157
Kusu_HF_06	68985	56433	18.1953	55300	55578	52906	49226
Kusu_HF_05	63313	36711	42.0166	36308	35903	32937	31727
Kusu_HF_04	97536	83686	14.1999	82467	82733	79544	74897
Kusu_HF_03	78082	60262	22.8222	59647	59815	55575	54015
Kusu_HF_02	63227	41364	34.5786	40475	40349	37771	35997
Kusu_HF_01	70427	62558	11.1733	61878	62137	60075	57509
Jong_Ves_08	66824	59740	10.601	59402	59461	56615	55995
Jong_Ves_07	47350	37827	20.1119	37809	37723	36816	36753
Jong_Ves_06	79095	69511	12.1171	69455	69467	66181	66063
Jong_Ves_05	70342	51723	26.4693	51695	51636	51017	50911
Jong_Ves_04	58544	50644	13.4941	50580	50558	49442	49237
Jong_Ves_03	65890	59338	9.94385	59324	59320	56512	56313
Jong_Ves_02	62594	55985	10.5585	55870	55898	52665	52500
Jong_Ves_01	68264	59681	12.5732	59424	59467	56360	55172
Jong_Leaf_08	52699	45901	12.8997	45695	45530	43321	43131
Jong_Leaf_07	57205	50483	11.7507	50458	50451	49430	49301
Jong_Leaf_06	66196	56651	14.4193	56634	56132	54961	54791
Jong_Leaf_05	58592	50887	13.1503	50817	50763	49537	49393
Jong_Leaf_04	67251	56803	15.5358	56771	56779	55911	55824
Jong_Leaf_03	66109	56207	14.9783	56166	55679	53971	53772
Jong_Leaf_02	64955	53082	18.2788	53035	52984	51593	51476
Jong_Leaf_01	63320	56267	11.1387	56250	56236	54333	54192
Jong_HF_08	53291	46074	13.5426	45775	45811	44619	44148
Jong_HF_07	119767	99206	17.1675	97152	97752	89752	88558
Jong_HF_06	79849	56111	29.7286	55889	55673	53359	52287
Jong_HF_05	79836	70423	11.7904	70104	70128	67538	66625
Jong_HF_04	84370	71451	15.3123	71021	71121	68074	66385
Jong_HF_03	76572	69696	8.97978	69375	69450	67120	65994
Jong_HF_02	80553	63911	20.6597	62539	62767	58493	57872
Jong_HF_01	86519	72865	15.7815	71863	72016	67074	66418
Hantu_Ves_08	81759	70439	13.8456	70258	70237	67040	66525
Hantu_Ves_07	84765	73536	13.2472	73381	73378	70048	69919
Hantu_Ves_06	66293	55571	16.1737	55505	55474	51911	51675
Hantu_Ves_05	98742	65010	34.1618	64872	64594	61305	61186
Hantu_Ves_04	78731	68406	13.1143	68140	68048	64652	63826
Hantu_Ves_03	101405	92319	8.96011	92074	92028	87802	87164
Hantu_Ves_02	106703	87675	17.8327	87483	87541	82638	82147
Hantu_Ves_01	92661	80120	13.5343	79861	79952	75619	72678
Hantu_Leaf_08	98183	78280	20.2713	77752	77685	70787	69907
Hantu_Leaf_07	100142	84083	16.0362	82758	83005	71452	69946
Hantu_Leaf_06	91657	73706	19.585	72672	72732	64808	63654
Hantu_Leaf_05	103996	86218	17.0949	85611	85599	79453	78790
Hantu_Leaf_04	90173	72155	19.9816	70858	71036	60738	60035
Hantu_Leaf_03	66123	52698	20.3031	52547	52532	51127	50935
Hantu_Leaf_02	69952	62616	10.4872	62073	62171	56797	56405
Hantu_Leaf_01	57005	51018	10.5026	50677	50604	48462	48236
Hantu_HF_08	102645	83043	19.0969	80092	80886	69158	68670
Hantu_HF_07	83469	71608	14.2101	70626	70700	66518	65505
Hantu_HF_06	98733	83121	15.8123	80457	81198	71574	71051
Hantu_HF_05	85271	72853	14.563	70557	71184	63193	62583
Hantu_HF_04	71843	53171	25.99	52279	52150	46737	46307
Hantu_HF_03	56135	48782	13.0988	48345	48395	46730	46313
Hantu_HF_02	60407	54078	10.4773	53286	53487	49476	49231
Hantu_HF_01	64012	50005	21.8818	49398	49483	44559	43659
Blank_06	10952	9237	N/A	9234	9234	8919	8919
Blank_05	5697	3446	N/A	3444	3444	3318	3318
Blank_04	11287	9057	N/A	9055	9054	8888	8888
Blank_03	12628	8263	N/A	8261	8257	8149	8149
Blank_02	11683	7703	N/A	7698	7698	7578	7578
Blank_01	13265	9447	N/A	9444	9444	9340	9340

## Sheet: SI Table 2
SI Table 2 PermANOVA showing that bacteria and archaea community is significantly different between sampled island, and plant part.
Permutation: free
Number of permutations: 10000
Terms added sequentially (first to last)
	Df	SumsOfSqs	MeanSqs	F.Model	R2	Pr(>F)
Structure.DNA.Extracted.from	2	6.5207	3.2603	59.389	0.29957	9.999e-05	***
Island	7	3.12	0.4457	8.119	0.14334	9.999e-05	***
Structure.DNA.Extracted.from:Island	14	2.9034	0.2074	3.778	0.13339	9.999e-05	***
Residuals	168	9.2229	0.0549		0.42371
Total	191	21.7671			1
Signif. codes: 0 ‘***’ 0.001 ‘**’ 0.01 ‘*’ 0.05 ‘.’ 0.1 ‘ ’ 1

## Sheet: SI Table 3
SI Table 3 Shannon and InvSimpson diversity metrics for each individual sample
SampleID	Shannon	InvSimpson	Island	Species	Structure.DNA.Extracted.from
Hantu_HF_01	2.35331	4.18366	Hantu	Sargassum	Hold Fast
Hantu_HF_02	2.04402	3.02636	Hantu	Sargassum	Hold Fast
Hantu_HF_03	1.23731	1.60603	Hantu	Sargassum	Hold Fast
Hantu_HF_04	2.75469	7.10566	Hantu	Sargassum	Hold Fast
Hantu_HF_05	3.113	8.51233	Hantu	Sargassum	Hold Fast
Hantu_HF_06	3.36608	13.1636	Hantu	Sargassum	Hold Fast
Hantu_HF_07	2.21334	3.22439	Hantu	Sargassum	Hold Fast
Hantu_HF_08	3.31689	10.6535	Hantu	Sargassum	Hold Fast
Hantu_Leaf_01	3.45682	17.8039	Hantu	Sargassum	Leaf
Hantu_Leaf_02	3.8539	26.8117	Hantu	Sargassum	Leaf
Hantu_Leaf_03	2.15794	7.21782	Hantu	Sargassum	Leaf
Hantu_Leaf_04	4.22668	34.2339	Hantu	Sargassum	Leaf
Hantu_Leaf_05	3.87661	23.0629	Hantu	Sargassum	Leaf
Hantu_Leaf_06	3.56745	16.5154	Hantu	Sargassum	Leaf
Hantu_Leaf_07	4.25364	40.7931	Hantu	Sargassum	Leaf
Hantu_Leaf_08	3.59696	12.1042	Hantu	Sargassum	Leaf
Hantu_Ves_01	2.89419	8.60399	Hantu	Sargassum	Vesicle
Hantu_Ves_02	3.32628	15.3361	Hantu	Sargassum	Vesicle
Hantu_Ves_03	2.91149	10.9351	Hantu	Sargassum	Vesicle
Hantu_Ves_04	3.07824	9.9545	Hantu	Sargassum	Vesicle
Hantu_Ves_05	3.1036	11.4458	Hantu	Sargassum	Vesicle
Hantu_Ves_06	2.06553	3.60928	Hantu	Sargassum	Vesicle
Hantu_Ves_07	2.95429	7.09031	Hantu	Sargassum	Vesicle
Hantu_Ves_08	3.27033	10.4202	Hantu	Sargassum	Vesicle
Jong_HF_01	2.78196	6.08927	Jong	Sargassum	Hold Fast
Jong_HF_02	2.62627	6.40469	Jong	Sargassum	Hold Fast
Jong_HF_03	0.952608	1.48963	Jong	Sargassum	Hold Fast
Jong_HF_04	1.2932	1.71856	Jong	Sargassum	Hold Fast
Jong_HF_05	1.44213	2.16406	Jong	Sargassum	Hold Fast
Jong_HF_06	1.64803	2.89159	Jong	Sargassum	Hold Fast
Jong_HF_07	3.47627	21.5304	Jong	Sargassum	Hold Fast
Jong_HF_08	0.881729	1.43993	Jong	Sargassum	Hold Fast
Jong_Leaf_01	2.24241	8.43198	Jong	Sargassum	Leaf
Jong_Leaf_02	2.08451	5.89199	Jong	Sargassum	Leaf
Jong_Leaf_03	2.83917	14.667	Jong	Sargassum	Leaf
Jong_Leaf_04	1.61631	4.41154	Jong	Sargassum	Leaf
Jong_Leaf_05	2.81139	14.6094	Jong	Sargassum	Leaf
Jong_Leaf_06	2.33796	7.93729	Jong	Sargassum	Leaf
Jong_Leaf_07	2.24536	7.02057	Jong	Sargassum	Leaf
Jong_Leaf_08	2.70622	7.05361	Jong	Sargassum	Leaf
Jong_Ves_01	3.37149	18.1941	Jong	Sargassum	Vesicle
Jong_Ves_02	3.44495	16.6114	Jong	Sargassum	Vesicle
Jong_Ves_03	0.868261	2.00362	Jong	Sargassum	Vesicle
Jong_Ves_04	2.58995	10.705	Jong	Sargassum	Vesicle
Jong_Ves_05	1.97058	5.80571	Jong	Sargassum	Vesicle
Jong_Ves_06	3.08543	14.5509	Jong	Sargassum	Vesicle
Jong_Ves_07	2.02557	7.22787	Jong	Sargassum	Vesicle
Jong_Ves_08	3.56484	22.7636	Jong	Sargassum	Vesicle
Kusu_HF_01	1.10882	1.57594	Kusu	Sargassum	Hold Fast
Kusu_HF_02	1.35196	1.91747	Kusu	Sargassum	Hold Fast
Kusu_HF_03	2.26571	3.87262	Kusu	Sargassum	Hold Fast
Kusu_HF_04	1.27722	1.72505	Kusu	Sargassum	Hold Fast
Kusu_HF_05	1.28764	1.84788	Kusu	Sargassum	Hold Fast
Kusu_HF_06	0.9508	1.46393	Kusu	Sargassum	Hold Fast
Kusu_HF_07	1.98461	3.16641	Kusu	Sargassum	Hold Fast
Kusu_HF_08	0.933932	1.61383	Kusu	Sargassum	Hold Fast
Kusu_Leaf_01	3.35662	18.2726	Kusu	Sargassum	Leaf
Kusu_Leaf_02	3.80928	29.3338	Kusu	Sargassum	Leaf
Kusu_Leaf_03	3.78783	32.3803	Kusu	Sargassum	Leaf
Kusu_Leaf_04	3.83303	22.9419	Kusu	Sargassum	Leaf
Kusu_Leaf_05	2.28829	4.98513	Kusu	Sargassum	Leaf
Kusu_Leaf_06	3.39827	18.6501	Kusu	Sargassum	Leaf
Kusu_Leaf_07	3.57628	29.6957	Kusu	Sargassum	Leaf
Kusu_Leaf_08	3.44464	20.5933	Kusu	Sargassum	Leaf
Kusu_Ves_01	1.65769	4.65918	Kusu	Sargassum	Vesicle
Kusu_Ves_02	3.56188	22.6553	Kusu	Sargassum	Vesicle
Kusu_Ves_03	3.76462	24.7577	Kusu	Sargassum	Vesicle
Kusu_Ves_04	3.42768	14.9021	Kusu	Sargassum	Vesicle
Kusu_Ves_05	2.22788	3.67966	Kusu	Sargassum	Vesicle
Kusu_Ves_06	1.58372	2.9267	Kusu	Sargassum	Vesicle
Kusu_Ves_07	2.21701	3.54498	Kusu	Sargassum	Vesicle
Kusu_Ves_08	3.54037	19.3339	Kusu	Sargassum	Vesicle
Sem_HF_01	1.8334	2.42944	Sem	Sargassum	Hold Fast
Sem_HF_02	1.91393	2.95035	Sem	Sargassum	Hold Fast
Sem_HF_03	2.71713	5.24913	Sem	Sargassum	Hold Fast
Sem_HF_04	3.53335	13.1809	Sem	Sargassum	Hold Fast
Sem_HF_05	1.17748	1.88492	Sem	Sargassum	Hold Fast
Sem_HF_06	2.95204	7.82591	Sem	Sargassum	Hold Fast
Sem_HF_07	0.920342	1.41555	Sem	Sargassum	Hold Fast
Sem_HF_08	3.79024	23.2279	Sem	Sargassum	Hold Fast
Sem_Leaf_01	2.07907	6.34387	Sem	Sargassum	Leaf
Sem_Leaf_02	2.00224	4.67509	Sem	Sargassum	Leaf
Sem_Leaf_03	3.25127	17.4578	Sem	Sargassum	Leaf
Sem_Leaf_04	1.77974	4.42396	Sem	Sargassum	Leaf
Sem_Leaf_05	1.49607	2.74016	Sem	Sargassum	Leaf
Sem_Leaf_06	3.19022	11.655	Sem	Sargassum	Leaf
Sem_Leaf_07	1.64827	3.45407	Sem	Sargassum	Leaf
Sem_Leaf_08	2.05364	4.40139	Sem	Sargassum	Leaf
Sem_Ves_01	2.7399	9.846	Sem	Sargassum	Vesicle
Sem_Ves_02	3.83785	34.9859	Sem	Sargassum	Vesicle
Sem_Ves_03	3.34093	20.1588	Sem	Sargassum	Vesicle
Sem_Ves_04	3.4191	15.5956	Sem	Sargassum	Vesicle
Sem_Ves_05	2.65484	9.62816	Sem	Sargassum	Vesicle
Sem_Ves_06	2.77011	8.62002	Sem	Sargassum	Vesicle
Sem_Ves_07	3.16452	12.93	Sem	Sargassum	Vesicle
Sem_Ves_08	3.22599	15.1032	Sem	Sargassum	Vesicle
Sis_HF_01	2.17863	6.32161	Sis	Sargassum	Hold Fast
Sis_HF_02	1.89467	3.3877	Sis	Sargassum	Hold Fast
Sis_HF_03	2.08799	3.94106	Sis	Sargassum	Hold Fast
Sis_HF_04	1.09509	1.56197	Sis	Sargassum	Hold Fast
Sis_HF_05	1.9826	2.62614	Sis	Sargassum	Hold Fast
Sis_HF_06	1.28435	2.3463	Sis	Sargassum	Hold Fast
Sis_HF_07	1.15808	1.84373	Sis	Sargassum	Hold Fast
Sis_HF_08	2.26397	3.78866	Sis	Sargassum	Hold Fast
Sis_Leaf_01	3.72138	29.7679	Sis	Sargassum	Leaf
Sis_Leaf_02	3.48446	24.4952	Sis	Sargassum	Leaf
Sis_Leaf_03	3.49557	24.2553	Sis	Sargassum	Leaf
Sis_Leaf_04	4.0522	36.4369	Sis	Sargassum	Leaf
Sis_Leaf_05	3.87715	36.4698	Sis	Sargassum	Leaf
Sis_Leaf_06	2.74417	7.15153	Sis	Sargassum	Leaf
Sis_Leaf_07	3.61148	21.3754	Sis	Sargassum	Leaf
Sis_Leaf_08	3.31173	19.988	Sis	Sargassum	Leaf
Sis_Ves_01	2.24009	5.14673	Sis	Sargassum	Vesicle
Sis_Ves_02	3.26803	20.0893	Sis	Sargassum	Vesicle
Sis_Ves_03	3.44611	20.5155	Sis	Sargassum	Vesicle
Sis_Ves_04	2.95136	16.8919	Sis	Sargassum	Vesicle
Sis_Ves_05	2.60906	9.63291	Sis	Sargassum	Vesicle
Sis_Ves_06	3.21422	10.474	Sis	Sargassum	Vesicle
Sis_Ves_07	1.90662	4.61259	Sis	Sargassum	Vesicle
Sis_Ves_08	1.62218	4.43774	Sis	Sargassum	Vesicle
StJohn_HF_01	2.82582	8.18507	St John	Sargassum	Hold Fast
StJohn_HF_02	1.28479	2.66368	St John	Sargassum	Hold Fast
StJohn_HF_03	3.2111	10.0605	St John	Sargassum	Hold Fast
StJohn_HF_04	1.28869	2.59826	St John	Sargassum	Hold Fast
StJohn_HF_05	3.03911	9.37608	St John	Sargassum	Hold Fast
StJohn_HF_06	3.04752	8.29029	St John	Sargassum	Hold Fast
StJohn_HF_07	2.52774	7.45012	St John	Sargassum	Hold Fast
StJohn_HF_08	2.40375	4.99984	St John	Sargassum	Hold Fast
StJohn_Leaf_01	2.81906	9.35045	St John	Sargassum	Leaf
StJohn_Leaf_02	1.89879	3.77138	St John	Sargassum	Leaf
StJohn_Leaf_03	3.07702	13.3932	St John	Sargassum	Leaf
StJohn_Leaf_04	3.3378	21.3414	St John	Sargassum	Leaf
StJohn_Leaf_05	3.29664	14.3237	St John	Sargassum	Leaf
StJohn_Leaf_06	3.15203	12.9827	St John	Sargassum	Leaf
StJohn_Leaf_07	1.04192	1.7446	St John	Sargassum	Leaf
StJohn_Leaf_08	3.57412	25.6567	St John	Sargassum	Leaf
StJohn_Ves_01	3.44789	22.1601	St John	Sargassum	Vesicle
StJohn_Ves_02	2.63367	10.1704	St John	Sargassum	Vesicle
StJohn_Ves_03	2.76431	10.2448	St John	Sargassum	Vesicle
StJohn_Ves_04	1.66678	3.29245	St John	Sargassum	Vesicle
StJohn_Ves_05	3.45794	24.9925	St John	Sargassum	Vesicle
StJohn_Ves_06	3.36869	21.4026	St John	Sargassum	Vesicle
StJohn_Ves_07	1.99505	4.93718	St John	Sargassum	Vesicle
StJohn_Ves_08	2.25344	5.172	St John	Sargassum	Vesicle
TPL_HF_01	1.72257	3.42771	TPL	Sargassum	Hold Fast
TPL_HF_02	2.62309	7.11726	TPL	Sargassum	Hold Fast
TPL_HF_03	2.63627	5.86037	TPL	Sargassum	Hold Fast
TPL_HF_04	1.86108	2.9407	TPL	Sargassum	Hold Fast
TPL_HF_05	1.45803	2.45843	TPL	Sargassum	Hold Fast
TPL_HF_06	1.22728	1.98166	TPL	Sargassum	Hold Fast
TPL_HF_07	1.10218	2.12279	TPL	Sargassum	Hold Fast
TPL_HF_08	1.47365	2.03263	TPL	Sargassum	Hold Fast
TPL_Leaf_01	1.71087	4.44829	TPL	Sargassum	Leaf
TPL_Leaf_02	3.54814	24.7579	TPL	Sargassum	Leaf
TPL_Leaf_03	3.19225	20.0709	TPL	Sargassum	Leaf
TPL_Leaf_04	2.36366	6.03845	TPL	Sargassum	Leaf
TPL_Leaf_05	2.26953	7.77971	TPL	Sargassum	Leaf
TPL_Leaf_06	3.3023	19.0361	TPL	Sargassum	Leaf
TPL_Leaf_07	3.57038	19.4202	TPL	Sargassum	Leaf
TPL_Leaf_08	3.28366	18.6897	TPL	Sargassum	Leaf
TPL_Ves_01	3.08276	18.9423	TPL	Sargassum	Vesicle
TPL_Ves_02	3.26146	16.432	TPL	Sargassum	Vesicle
TPL_Ves_03	3.34826	22.674	TPL	Sargassum	Vesicle
TPL_Ves_04	2.45685	8.09906	TPL	Sargassum	Vesicle
TPL_Ves_05	2.75613	13.8213	TPL	Sargassum	Vesicle
TPL_Ves_06	2.68447	12.8805	TPL	Sargassum	Vesicle
TPL_Ves_07	2.89974	12.0672	TPL	Sargassum	Vesicle
TPL_Ves_08	3.92335	40.6087	TPL	Sargassum	Vesicle
TPT_HF_01	2.25464	3.93903	TPT	Sargassum	Hold Fast
TPT_HF_02	2.67484	7.01038	TPT	Sargassum	Hold Fast
TPT_HF_03	3.4881	21.8735	TPT	Sargassum	Hold Fast
TPT_HF_04	2.22194	5.27162	TPT	Sargassum	Hold Fast
TPT_HF_05	1.26815	2.2252	TPT	Sargassum	Hold Fast
TPT_HF_06	2.3115	5.33526	TPT	Sargassum	Hold Fast
TPT_HF_07	2.52871	4.42222	TPT	Sargassum	Hold Fast
TPT_HF_08	2.224	5.09272	TPT	Sargassum	Hold Fast
TPT_Leaf_01	3.21636	12.7002	TPT	Sargassum	Leaf
TPT_Leaf_02	2.94093	7.96644	TPT	Sargassum	Leaf
TPT_Leaf_03	2.04095	2.84951	TPT	Sargassum	Leaf
TPT_Leaf_04	4.11576	38.3186	TPT	Sargassum	Leaf
TPT_Leaf_05	3.55269	22.9173	TPT	Sargassum	Leaf
TPT_Leaf_06	2.22401	6.47507	TPT	Sargassum	Leaf
TPT_Leaf_07	3.71641	19.8622	TPT	Sargassum	Leaf
TPT_Leaf_08	3.19674	13.7194	TPT	Sargassum	Leaf
TPT_Ves_01	3.09811	12.234	TPT	Sargassum	Vesicle
TPT_Ves_02	2.87415	10.8716	TPT	Sargassum	Vesicle
TPT_Ves_03	1.64891	2.83644	TPT	Sargassum	Vesicle
TPT_Ves_04	3.50607	24.7237	TPT	Sargassum	Vesicle
TPT_Ves_05	2.54233	8.47672	TPT	Sargassum	Vesicle
TPT_Ves_06	2.58277	10.2185	TPT	Sargassum	Vesicle
TPT_Ves_07	3.70221	24.1422	TPT	Sargassum	Vesicle
TPT_Ves_08	2.27834	6.58322	TPT	Sargassum	Vesicle

[truncated: 1 more sheets: SI Table 4]
